# Supplementary material for: Comparative Analysis of the Use of Osteoplastic Materials in Socket Augmentation: A Systematic Review
Source: Biomimetics (Basel). 2025 Oct 29;10(11):722. doi: 10.3390/biomimetics10110722 (PMC12650525; doi:10.3390/biomimetics10110722)
Supplement: Supplementary file 1 [file biomimetics-10-00722-s001.zip]

Archive with 1 entries (1 files):
- biomimetics-3930555-supplementary.pdf
